# Supplementary material for: Insulin-like Growth Factor II mRNA-Binding Protein 1 Regulates Pancreatic Cancer Cell Growth through the Surveillance of CDC25A mRNA
Source: Cancers (Basel). 2023 Oct 13;15(20):4983. doi: 10.3390/cancers15204983 (PMC10605367; doi:10.3390/cancers15204983)
Supplement: Supplementary file 1 [file cancers-15-04983-s001.zip]

Archive with 1 entries (1 files):
- cancers-2552362-supplementary.pdf
